# Supplementary material for: Blood Sampling in Göttingen Minipigs—A Case Study of Two Standard Methods and Clicker Training as a Restraint-Free Alternative
Source: Animals (Basel). 2025 Feb 1;15(3):407. doi: 10.3390/ani15030407 (PMC11816219; doi:10.3390/ani15030407)
Supplement: Supplementary file 1 [file animals-15-00407-s001.zip]

Archive with 3 entries (3 files):
- Figure S1 The initial behavioural assessment.pdf
- Figure S2 Minipigs in V-bench and sling.pdf
- Table S1 Training protocol with the 13 steps and relevant criteria.pdf
